# Supplementary material for: Function and Cryo-EM structures of broadly potent bispecific antibodies against multiple SARS-CoV-2 Omicron sublineages
Source: Signal Transduct Target Ther. 2023 Jul 31;8:281. doi: 10.1038/s41392-023-01509-1 (PMC10387464; doi:10.1038/s41392-023-01509-1)
Supplement: Supplementary file 2 — original_source_data_stats_v7 [file 41392_2023_1509_MOESM2_ESM.xlsx]

## Sheet: Fig.1c
SARS-CoV2-Omicron BA.1.1
( ug/mL)	hIgG1			CoV2-0213			CoV2-0813			S309
10	130.612	123.469	112.245	1.63265	1.12245	2.29592	2.65306	0.918367	3.26531	18.5204	6.63265	5.05102
2.5	109.694	118.367	101.531	1.63265	1.68367	0.663265	0.867347	0.510204	0.510204	33.2653	17.3469	8.97959
0.625	110.204	114.796	108.673	1.68367	2.7551	0.663265	4.89796	3.57143	5.15306	47.9592	24.7959	35.102
0.15625	109.184	107.143	111.735	14.4388	9.89796	14.0816	29.1327	39.2857	34.4388	80.102	77.0408	76.0204
0.0390625	102.041	96.4286	100	72.449	68.3673	72.449	74.4898	76.5306	76.0204	102.551	102.551	94.898
0.00976563	103.571	106.122	104.082	94.3878	106.122	95.9184	92.8571	87.2449	101.02	112.755	96.9388	97.449
0.00244141	101.02	106.122	98.9796	103.571	101.02	94.898	106.633	90.8163	95.9184	105.102	106.633	100
0.00061035	112.755	91.3265	94.898	92.3469	90.8163	83.6735	94.3878	81.1224	85.7143	89.7959	104.082	96.9388
SARS-CoV2-Omicron BA.1
( ug/mL)	hIgG1			CoV2-0213			CoV2-0813			S309
10	110.49	103.497	107.692	0.979021	1.25874	1.25874	1.32867	1.11888	1.11888	6.15385	6.29371	5.03497
2.5	117.483	113.986	113.287	1.3986	1.25874	0.839161	0.839161	1.18881	1.32867	10.1399	8.67133	10.1399
0.625	107.692	102.098	100	0.636364	1.46853	1.53846	3.63636	4.05594	3.14685	31.7483	30.4196	29.021
0.15625	109.79	103.497	98.6014	9.58042	12.8671	9.44056	19.3706	23.986	26.7832	82.5175	83.9161	85.3147
0.0390625	90.2098	108.392	95.1049	60.979	62.3776	58.042	54.965	52.2378	67.1329	100.699	111.888	109.79
0.00976563	111.888	100	104.895	91.6084	87.4126	83.2168	88.8112	90.2098	90.9091	108.392	113.287	114.685
0.00244141	104.895	95.8042	95.8042	92.3077	79.7203	88.8112	81.8182	85.3147	99.3007	96.5035	112.587	117.483
0.00061035	103.497	100	95.8042	84.6154	88.1119	83.9161	88.1119	88.8112	95.8042	97.2028	102.797	102.797
SARS-CoV2-Delta
( ug/mL)	hIgG1			CoV2-0213			CoV2-0813			S309
10	86.2579	94.0803	87.7378	14.3763	7.82241	12.4736	16.2791	12.685	7.61099	10.9937	11.2051	17.5476
2.5	84.9894	85.2008	104.017	47.3573	34.2495	47.7801	47.9915	51.3742	51.3742	11.4165	11.6279	18.3932
0.625	90.0634	93.2347	80.3383	78.0127	75.2643	76.3214	71.2474	66.3848	66.3848	15.4334	16.0677	18.1818
0.15625	94.5032	84.5666	79.4926	70.4017	76.5328	73.1501	66.3848	79.0698	68.4989	28.9641	37.6321	42.0719
0.0390625	73.3615	78.6469	82.6638	63.8478	69.9789	88.1607	78.6469	70.8245	67.2304	75.6871	73.3615	76.5328
0.00976563	84.3552	75.0529	83.5095	85.8351	69.7674	82.6638	67.6533	64.482	86.6808	76.9556	71.2474	72.7273
0.00244141	87.9493	98.5201	88.5835	64.6934	74.4186	74.2072	67.6533	80.7611	107.822	84.3552	75.0529	81.1839
0.00061035	91.7548	101.057	107.188	71.4588	77.8013	65.3277	73.3615	71.2474	60.8879	73.3615	57.2939	82.241
SARS-CoV2-Omicron BA.2
( ug/mL)	IgG			CoV2-0213			CoV2-0813			S309
10	112.5	103.125	109.375	7.73438	5.39062	5.39062	99.2188	102.344	98.4375	26.6406	23.9062	22.5
2.5	98.4375	95.3125	96.875	4.60938	3.82812	4.53125	109.375	106.25	105.469	49.6875	50.3125	44.6094
0.625	100	105.469	101.562	5.23438	6.32812	8.98438	94.5312	95.3125	100.781	82.0312	83.5938	88.2812
0.15625	103.906	105.469	97.6562	27.5	25.9375	25.625	95.3125	94.5312	100	90.625	92.1875	100
0.0390625	107.031	110.938	97.6562	73.4375	68.4375	67.9688	92.1875	97.6562	100.781	103.906	107.812	100
0.00976563	103.906	103.125	98.4375	98.4375	99.2188	98.4375	95.3125	103.125	102.344	100	103.125	104.688
0.00244141	103.906	109.375	96.875	102.344	102.344	99.2188	103.906	98.4375	102.344	104.688	100.781	100.781
0.00061035	96.0938	108.594	95.3125	103.125	95.3125	101.562	97.6562	102.344	97.6562	102.344	103.125	102.344

## Sheet: Fig.1d
Omicron BA.1								Omicron BA.1.1
( ug/mL)	hIgG1			CoV2-0213				( ug/mL)	hIgG1			CoV2-0213
10	0.3786	0.3518	0.3908	2.5948	2.5973	2.7135		10	0.5894	0.5937	0.6478	2.7808	2.7891	2.7133
2	0.2784	0.2775	0.2943	2.6523	2.6956	2.7427		2	0.6374	0.6112	0.5762	2.6824	2.8244	2.5914
0.4	0.2662	0.2526	0.2985	2.5322	2.574	2.634		0.4	0.3739	0.3684	0.3789	2.7783	2.6541	2.6965
0.08	0.162	0.1697	0.1748	2.5709	2.6404	2.505		0.08	0.2355	0.2378	0.3073	2.7026	2.6766	2.7429
0.016	0.1721	0.1637	0.1834	1.7808	1.7617	1.7087		0.016	0.2332	0.2146	0.2518	1.8933	1.8453	1.8216
0.0032	0.1662	0.1812	0.1641	0.5601	0.522	0.5222		0.0032	0.2181	0.2348	0.2734	0.6144	0.6022	0.6064
0.00064	0.1831	0.1639	0.1718	0.2074	0.1958	0.1933		0.00064	0.2349	0.2274	0.2602	0.2645	0.2513	0.2782
0.000128	0.1745	0.1808	0.1661	0.1373	0.1463	0.1392		0.000128	0.2262	0.238	0.2329	0.1953	0.2085	0.2065
Omicron BA.2								Omicron BA.2.12.1
( ug/mL)	hIgG1			CoV2-0213				( ug/mL)	hIgG1			CoV2-0213
10	0.5501	0.566	0.6676	2.9839	2.7588	2.8883		10	0.534	0.5454	0.7117	2.9943	2.9761	2.9476
2	0.3087	0.3421	0.4291	2.8592	2.7944	2.8548		2	0.3608	0.3982	0.459	2.9113	2.9268	2.9643
0.4	0.2221	0.1976	0.2403	2.8111	2.4997	2.7179		0.4	0.2768	0.2688	0.3124	2.884	2.9125	2.9397
0.08	0.1699	0.1615	0.1785	2.7837	2.8679	3.048		0.08	0.1915	0.1916	0.2467	3.1212	2.8287	3.2179
0.016	0.1517	0.1566	0.184	2.04	2.0421	2.0568		0.016	0.1846	0.1837	0.2198	1.6652	1.6253	1.7282
0.0032	0.1526	0.1761	0.158	0.5594	0.5714	0.5643		0.0032	0.1847	0.2057	0.2409	0.4852	0.5077	0.5867
0.00064	0.1719	0.1645	0.1573	0.2654	0.2553	0.2435		0.00064	0.2068	0.1934	0.2286	0.279	0.266	0.3201
0.000128	0.1728	0.1698	0.1693	0.1964	0.2058	0.2085		0.000128	0.2014	0.2139	0.1925	0.2276	0.2409	0.2434
Omicron BA.3								Omicron BA.4/5
( ug/mL)	hIgG1			CoV2-0213				( ug/mL)	hIgG1			CoV2-0213
10	0.8163	0.7686	0.8249	2.8854	2.9094	2.8482		10	0.6007	0.6175	0.7061	3.0629	3.0725	3.1088
2	0.479	0.4856	0.5629	2.8644	2.8087	2.8728		2	0.3947	0.4439	0.4547	2.6642	2.6413	2.8916
0.4	0.284	0.2932	0.3053	2.6818	2.6332	2.7583		0.4	0.2567	0.2607	0.2961	3.0083	2.9992	3.0296
0.08	0.1943	0.2137	0.213	2.8732	2.9712	3.0221		0.08	0.1736	0.1781	0.2391	3.1285	3.0056	3.2197
0.016	0.1916	0.1941	0.214	2.784	2.8306	2.7482		0.016	0.1722	0.1659	0.1974	1.6388	1.5493	1.6647
0.0032	0.2006	0.2107	0.1964	1.0918	1.108	1.0667		0.0032	0.1677	0.1792	0.2142	0.5467	0.563	0.6306
0.00064	0.2026	0.2007	0.2575	0.4401	0.4331	0.4068		0.00064	0.1843	0.1829	0.2099	0.321	0.3088	0.3954
0.000128	0.1943	0.2135	0.2001	0.279	0.3032	0.2687		0.000128	0.1821	0.1903	0.1924	0.2651	0.2723	0.2845

## Sheet: Fig.1f
SARS-CoV2-Omicron BA.2.12.1
( ug/mL)	hIgG1			CoV2-0213
10	101.493	99.5408	98.2778	0.390356	0.75775	0.516648
2.5	95.752	106.659	98.2778	0.390356	0.642939	0.264064
0.625	102.181	104.363	104.822	1.37773	2.52583	1.60735
0.15625	108.266	101.607	99.4259	7.80712	6.42939	6.5442
0.0390625	110.333	99.3111	98.5075	38.5763	37.4282	40.6429
0.00976562	104.363	101.033	95.178	79.2193	85.6487	77.4971
0.00244141	109.185	93.8002	98.8519	92.4225	93.2262	95.4076
0.000610352	97.1297	105.626	99.4259	95.9816	111.481	109.644
0.000152588	104.133	109.529	104.248	100.23	103.1	107.003
3.8147e-05	101.607	104.937	98.7371	101.952	105.741	102.526
9.53674e-06	102.067	102.87	104.133	107.692	111.022	101.837
SARS-CoV2-Omicron BA.3
( ug/mL)	hIgG1			CoV2-0213
10	101.314	101.149	98.6864	2.29885	1.97044	1.00164
2.5	103.12	102.135	101.149	2.13465	1.16585	0.952381
0.625	107.718	97.8654	102.627	1.51067	1.52709	1.54351
0.15625	96.3875	94.7455	100.164	3.94089	3.11987	3.77668
0.0390625	103.448	109.031	97.5369	26.7652	33.0049	29.8851
0.00976562	109.688	98.358	104.762	68.8013	77.0115	74.5484
0.00244141	104.598	104.926	91.954	93.7603	91.954	88.0131
0.000610352	99.6716	108.046	101.642	102.135	95.2381	90.9688
0.000152588	109.852	108.374	99.6716	109.852	104.105	88.3415
3.8147e-05	103.12	109.524	103.284	98.0296	106.568	88.5057
9.53674e-06	109.524	113.793	108.867	110.345	95.4023	94.0887
SARS-CoV2-Omicron BA.5
( ug/mL)	hIgG1			CoV2-0213
10	98.6102	95.9629	95.9629	0.430179	0.860357	0.516214
2.5	106.552	103.243	101.919	1.32363	0.926539	0.727995
0.625	97.9484	101.257	99.9338	2.18398	2.25017	1.91926
0.15625	96.6248	97.2866	99.272	10.9199	12.6406	14.6261
0.0390625	107.876	97.9484	99.272	64.0635	64.3944	62.2105
0.00976562	97.9484	103.243	97.9484	83.3885	89.3448	84.7121
0.00244141	101.257	102.581	95.9629	87.3594	85.3739	86.0357
0.000610352	99.272	99.9338	93.9775	97.2866	93.3157	101.919
0.000152588	105.228	102.581	99.272	91.3302	95.3011	96.6248
3.8147e-05	97.2866	97.9484	97.2866	90.0066	101.919	97.9484
9.53674e-06	99.272	95.9629	101.257	103.905	105.228	99.9338
SARS-CoV2-Omicron BA.2.75
( ug/mL)	hIgG1			CoV2-0213
10	100.511	107.439	99.1482	1.36286	1.59001	0.999432
2.5	99.1482	107.893	104.827	0.874503	0.636002	1.01079
0.625	98.6939	101.647	100.852	1.70358	3.06644	2.38501
0.15625	101.306	104.373	97.3311	6.24645	6.92788	6.47359
0.0390625	97.4446	104.032	107.212	39.2959	43.9523	39.1823
0.00976562	104.259	99.0346	103.918	81.0903	86.201	78.4781
0.00244141	98.1261	89.0403	99.0346	95.2868	90.4032	93.356
0.000610352	94.6053	102.215	99.0346	97.8989	94.6053	91.8796
0.000152588	94.4918	88.4725	108.915	101.533	90.6303	93.2425
3.8147e-05	90.971	97.2175	96.7632	95.9682	103.805	97.7853
9.53674e-06	98.0125	93.356	103.464	104.6	96.5361	103.464

## Sheet: Fig. S1d
Omicron BA.1
( ug/mL)	Clone MB.02			Clone MB.08			Clone PB.03			hIgG1-Control
10	2.9091	2.8407	2.9539	3.1583	3.1223	3.126	3.1	2.9262	3.0959	0.7915	0.7738	0.7614
2	2.8166	2.8683	2.8609	3.1095	3.0525	3.1656	3.0197	2.9648	3.0296	0.6925	0.7388	0.6962
0.4	2.8476	2.7468	2.6868	2.9324	2.9222	2.7824	2.8162	2.8441	2.8275	0.5397	0.5121	0.5645
0.08	2.6713	2.6083	2.6447	2.7825	2.7242	2.7565	2.6106	2.6711	2.622	0.4038	0.4226	0.5239
0.016	2.8674	2.8879	2.9316	2.9738	3.0168	3.0501	2.9068	2.875	2.9722	0.432	0.4211	0.4502
0.0032	1.6871	1.8364	1.6766	2.4483	2.5287	2.4759	2.4946	2.4121	2.4187	0.3743	0.4333	0.4852
0.00064	0.7337	0.7235	0.6836	1.0426	1.0316	1.0249	1.0069	1.0117	1	0.4229	0.4265	0.497
0.000128	0.4375	0.5318	0.4166	0.5074	0.5545	0.574	0.5163	0.5198	0.4984	0.4089	0.4316	0.4459
Omicron BA.2
( ug/mL)	Clone MB.02			Clone MB.08			Clone PB.03			hIgG1-Control
10	2.9376	2.7307	2.9363	2.821	2.8596	2.7767	2.4487	2.2998	2.4175	0.9988	0.8443	1.0824
2	2.9069	2.7375	3.0102	2.2348	2.3628	2.3631	2.5444	2.4949	2.7168	0.6988	0.6454	0.7665
0.4	2.6545	2.5568	2.7607	1.104	1.1292	1.1518	2.1996	2.1923	2.1787	0.4031	0.3889	0.4258
0.08	2.4394	2.3449	2.6026	0.4747	0.4558	0.5513	1.0059	1.0373	1.0222	0.2746	0.2755	0.3251
0.016	3.0191	2.8142	2.8749	0.3713	0.3891	0.3522	0.3996	0.4217	0.4077	0.2419	0.2385	0.2709
0.0032	1.8536	1.8523	1.8504	0.3126	0.3317	0.3364	0.2429	0.2727	0.2506	0.2229	0.2357	0.2916
0.00064	0.6954	0.6946	0.7065	0.3255	0.2841	0.3169	0.2699	0.2313	0.2243	0.2542	0.243	0.2971
0.000128	0.4025	0.6737	0.4588	0.319	0.317	0.4284	0.2895	0.3101	0.2583	0.2556	0.3079	0.2686

## Sheet: Fig.S1e
Omicron BA.1
( ug/mL)	hIgG1			Clon13A
10	0.4971	0.5154	0.7019	2.7992	2.7516	2.9619
2	0.4327	0.4727	0.7031	2.9048	2.9355	2.9858
0.4	0.3031	0.2892	0.3967	2.7293	2.7438	2.573
0.08	0.2274	0.2219	0.2534	1.3603	1.4562	1.142
0.016	0.211	0.2002	0.2766	0.4821	0.4714	0.508
0.0032	0.3293	0.2814	0.2085	0.2634	0.2964	0.2634
0.00064	0.2452	0.1991	0.2064	0.2553	0.2315	0.2257
0.000128	0.2293	0.2194	0.1989	0.2212	0.2461	0.2242
Omicron BA.2
( ug/mL)	hIgG1			Clon13A
10	0.5751	0.561	0.7781	2.9555	2.9691	2.9513
2	0.5335	0.5966	0.7433	2.9701	3.0161	2.9682
0.4	0.4731	0.4507	0.5015	2.9539	2.8873	2.8642
0.08	0.2985	0.3033	0.3804	1.8188	1.7438	1.6212
0.016	0.3147	0.2807	0.3244	0.6189	0.5881	0.6274
0.0032	0.2858	0.3038	0.3419	0.355	0.3615	0.4103
0.00064	0.3262	0.2945	0.3361	0.3366	0.3245	0.362
0.000128	0.2999	0.3082	0.3038	0.3122	0.3301	0.3498

## Sheet: Fig.S2a
SARS-CoV2-WA-1
( ug/mL)	hIgG1			CoV2-0208			CoV2-0203			CoV2-0803			CoV2-0213			CoV2-0813
10	1.1446	1.0738	1.1869	2.7069	2.7893	2.5686	2.8333	2.7997	2.8054	2.543	2.6048	2.5953	2.8023	2.7826	2.7935	2.899	2.9358	2.8126
2	0.7574	0.8501	0.9568	2.1592	2.3751	2.2502	2.6788	2.7494	2.6646	2.3143	2.1798	2.2162	2.7166	2.809	2.7599	2.7856	2.7341	2.7326
0.4	0.4717	0.4738	0.5463	1.6711	1.7968	1.8845	2.1555	2.0575	2.1998	1.803	1.6901	1.7792	2.6846	2.5681	2.6397	2.7296	2.6627	2.7529
0.08	0.3049	0.3383	0.3378	0.921	0.9287	1.0744	1.0006	0.9837	1.2905	0.7896	0.7742	0.9049	2.8575	2.754	2.9358	2.8898	2.8624	2.8993
0.016	0.2951	0.295	0.3295	0.4536	0.468	0.5165	0.3925	0.4102	0.4284	0.3613	0.3444	0.4581	2.2871	2.3196	2.4654	1.6857	1.6853	1.6436
0.0032	0.29	0.2976	0.274	0.3301	0.3303	0.4035	0.2676	0.2704	0.2627	0.2773	0.2496	0.3147	0.9127	1.206	0.9112	0.6479	0.6312	0.719
0.00064	0.2852	0.2904	0.2884	0.3138	0.3205	0.3601	0.2621	0.2322	0.2304	0.3021	0.2815	0.2714	0.4879	0.5047	0.408	0.4307	0.4139	0.4507
0.000128	0.2797	0.3033	0.295	0.3167	0.336	0.3462	0.2264	0.2543	0.2357	0.2466	0.2727	0.307	0.3481	0.3829	0.3438	0.3563	0.4098	0.3741
SARS-CoV2-Delta
( ug/mL)	hIgG1			CoV2-0208			CoV2-0203			CoV2-0803			CoV2-0213			CoV2-0813
10	1.2947	1.3436	1.0987	2.2538	1.8958	1.9732	2.087	2.1602	2.0932	1.8646	1.7897	1.9006	2.8724	2.7556	2.7041	2.8424	2.652	2.7024
2	0.9497	1.0923	0.9243	2.0335	2.042	1.8426	2.264	2.3176	2.2705	2.1117	2.0307	1.8663	2.5419	2.5238	2.6722	2.5462	2.7135	2.6671
0.4	0.7173	0.6959	0.628	1.6955	1.7044	1.5869	1.9272	1.8533	1.7727	1.7225	1.7231	1.6463	2.6272	2.5312	2.6019	2.6365	2.6475	2.7274
0.08	0.5034	0.5419	0.5376	0.9685	0.87	1.092	0.9881	0.9959	0.9947	0.9886	0.983	1.0045	2.6673	2.8097	2.7249	2.705	2.635	2.6461
0.016	0.5137	0.47	0.4625	0.6484	0.6698	0.6912	0.5751	0.6013	0.6547	0.6002	0.5994	0.6303	1.9642	1.8338	1.861	1.3833	1.4046	1.3823
0.0032	0.5002	0.5212	0.4625	0.5577	0.5487	0.6425	0.4982	0.5059	0.4894	0.5432	0.5415	0.587	0.781	0.7489	0.7203	0.6643	0.6942	0.7287
0.00064	0.5049	0.4948	0.4844	0.5336	0.5792	0.5871	0.4931	0.4996	0.4625	0.5235	0.5177	0.5358	0.5271	0.5208	0.4932	0.5582	0.5462	0.5453
0.000128	0.5063	0.5435	0.5085	0.5263	0.5834	0.5908	0.4696	0.5018	0.4839	0.5131	0.5283	0.5465	0.4453	0.4748	0.4402	0.494	0.5198	0.505
SARS-CoV2-Omicron BA.1
( ug/mL)	hIgG1			CoV2-0208			CoV2-0203			CoV2-0803			CoV2-0213			CoV2-0813
10	1.0948	0.9288	1.0811	3.2004	3.1235	3.1805	2.9619	2.9909	3.0401	3.2045	3.0871	3.1301	3.1124	3.1151	3.1406	3.1595	3.1728	3.1801
2	0.5995	0.6478	0.7857	3.1755	3.1501	3.1787	3.0497	3.1295	3.06	3.1507	3.1253	3.1161	3.14	3.1284	3.0307	3.1005	3.1753	3.1394
0.4	0.4215	0.4275	0.4496	3.1127	3.0887	3.0089	3.0416	3.0308	2.9113	3.0879	3.1345	3.0115	3.118	3.0321	2.9616	3.1603	3.1089	3.0226
0.08	0.4766	0.3928	0.3791	3.0897	3.041	3.0056	2.9645	2.9919	2.9678	3.0437	3.0462	3.0275	3.0599	3.031	2.9789	3.1218	3.0895	3.0386
0.016	0.3545	0.3555	0.3957	3.0109	2.9885	3.0944	2.8405	2.9737	2.911	2.9269	2.9309	2.9082	2.5669	2.5254	2.3759	2.9381	2.9189	2.8698
0.0032	0.3427	0.3801	0.3469	2.1945	2.1575	2.1566	1.8373	1.9506	1.8946	1.8926	1.8096	1.7869	1.0877	1.0526	0.9358	1.4487	1.5185	1.5325
0.00064	0.4349	0.3439	0.3511	1.0969	0.9126	0.9173	0.7418	0.7056	0.6858	0.7214	0.723	0.7126	0.5474	0.5446	0.5076	0.6716	0.6655	0.6887
0.000128	0.3947	0.3642	0.3572	0.4804	0.5155	0.5217	0.3461	0.4077	0.3655	0.3741	0.4221	0.409	0.4095	0.428	0.4168	0.4714	0.5026	0.4945
SARS-CoV2-Omicron BA.2
( ug/mL)	hIgG1			CoV2-0208			CoV2-0203			CoV2-0803			CoV2-0213			CoV2-0813
10	1.1037	0.9673	1.089	3.1315	2.987	2.9551	3.0592	2.9404	3.0193	2.9731	2.9672	2.8925	3.0996	3.0087	3.0538	3.0411	2.9185	2.9768
2	0.7316	0.8347	0.7465	3.0603	3.0803	2.9533	2.9453	2.9355	2.8459	2.5784	2.6312	2.589	3.0059	3.148	2.9102	2.7699	2.8282	2.855
0.4	0.474	0.4734	0.4857	2.9486	2.8974	2.8048	2.8856	2.9363	2.9147	1.5691	1.7513	1.586	2.9427	2.8892	2.9046	2.2485	2.2167	2.5715
0.08	0.293	0.3393	0.3229	1.8209	1.8762	1.9829	2.3079	2.337	2.4332	0.6753	0.7256	0.7604	3.0041	3.0535	2.9026	1.2771	1.183	1.5864
0.016	0.289	0.2795	0.3482	0.7196	0.7591	0.7798	1.04	1.0665	1.091	0.3822	0.391	0.428	2.3048	2.4287	2.3997	0.5059	0.5218	0.578
0.0032	0.2891	0.3148	0.2747	0.4142	0.4193	0.5344	0.4356	0.4518	0.4296	0.3083	0.3345	0.3806	0.7991	0.8023	0.8553	0.3352	0.3303	0.3775
0.00064	0.2997	0.2954	0.268	0.3862	0.3903	0.4458	0.3138	0.3232	0.3052	0.3066	0.3156	0.3313	0.3621	0.3458	0.3239	0.278	0.2796	0.3116
0.000128	0.2887	0.3306	0.2924	0.32	0.3822	0.3853	0.2611	0.3113	0.3104	0.28	0.3279	0.3314	0.2407	0.2487	0.2164	0.2374	0.2961	0.263

## Sheet: Fig.S2b
SARS-CoV2-WA-1
( ug/mL)	hIgG1			CoV2-0213			CoV2-0813			S309
10	1.5685	1.3882	1.567	3.0192	3.0304	2.9849	3.0194	3.0708	2.9763	3.0952	3.1689	3.0046
2	0.8241	0.9142	0.8142	3.0186	3.0279	2.6924	2.8814	2.8493	2.74	3.1084	3.0793	2.9914
0.4	0.6165	0.6107	0.5906	2.8544	2.9767	2.5951	2.8723	2.7413	2.5747	2.9569	2.9875	2.7573
0.08	0.3516	0.3662	0.4272	3.066	3.0914	2.8324	3.1123	3.0991	3.0182	2.8759	2.8441	2.7021
0.016	0.3142	0.2952	0.4871	2.7344	2.7711	2.7257	2.1385	2.2064	2.2044	3.0944	3.0815	3.0283
0.0032	0.299	0.3042	0.5635	1.1019	1.1164	1.2061	0.7231	0.7063	0.6968	2.3251	2.355	2.2328
0.00064	0.4574	0.3159	0.2914	0.4956	0.5939	0.7956	0.3455	0.3276	0.3087	1.0593	0.9591	0.9219
0.000128	0.3755	0.3377	0.3518	0.3581	0.3873	0.4034	0.2564	0.2708	0.26	0.4164	0.4357	0.3968
SARS-CoV2-Delta
( ug/mL)	hIgG1			CoV2-0213			CoV2-0813			S309
10	1.1466	1.0959	1.1141	3.1341	3.078	3.1031	3.1173	3.0266	3.036	3.1659	3.1495	3.1808
2	0.7048	0.8224	0.7973	3.0774	3.0499	2.9797	2.9842	2.9136	2.9151	3.1032	3.1634	3.1297
0.4	0.54	0.451	0.572999	3.0284	2.9837	2.816	3.0667	3.0537	2.8097	3.0758	3.1037	2.8883
0.08	0.3291	0.3372	0.355	3.1492	3.149	2.9633	3.0928	3.0934	3.0471	2.9472	2.9471	2.8999
0.016	0.3231	0.2891	0.336	2.2031	2.2887	2.0389	1.7776	1.6137	1.6661	3.1488	3.2003	3.1791
0.0032	0.2863	0.3016	0.3016	0.7816	0.7815	0.8251	0.5792	0.5833	0.5596	2.3951	2.3717	2.3821
0.00064	0.3148	0.311	0.2796	0.4458	0.4562	0.4579	0.3674	0.3719	0.3456	0.9847	1.0201	1.0296
0.000128	0.299	0.321	0.2965	0.3728	0.4056	0.4037	0.3082	0.3431	0.3456	0.4883	0.5122	0.5078
SARS-CoV2-Omicron BA.1
( ug/mL)	hIgG1			CoV2-0213			CoV2-0813			S309
10	1.1734	1.4811	1.6675	3.1133	3.0355	2.9065	3.1195	3.0779	3.0939	3.1968	3.1467	3.1184
2	0.6968	0.6248	0.6149	3.0358	3.0137	2.9624	2.9558	3.0105	3.0188	3.117	3.0763	3.0277
0.4	0.5115	0.635	0.6888	2.9719	3.0248	2.8131	3.0949	3.0826	2.9079	3.1041	3.1797	2.9827
0.08	0.3103	0.3665	0.3479	3.1437	3.1561	3.0292	3.1856	3.1826	3.107	3.1982	3.2132	3.0939
0.016	0.2652	0.2729	0.3078	2.5803	2.6096	2.7171	2.9554	3.0435	2.8418	2.5914	2.6608	2.7072
0.0032	0.255	0.2654	0.2691	0.9361	1.0191	1.0953	1.417	1.7589	1.6291	0.867	1.0557	1.1161
0.00064	0.2801	0.288	0.2592	0.4561	0.4936	0.5032	0.5463	0.6802	0.547	0.4381	0.4252	0.4781
0.000128	0.2586	0.2863	0.2721	0.3212	0.358	0.3381	0.269	0.3033	0.2874	0.284	0.3099	0.2808
SARS-CoV2-Omicron BA.2
( ug/mL)	hIgG1			CoV2-0213			CoV2-0813			S309
10	1.9821	1.9261	2.1991	3.0346	3.0715	2.9196	3.1147	2.9971	2.8314	3.1603	3.1764	3.0197
2	1.8253	1.8388	1.86	2.9992	3.0228	2.8679	3.0884	3.0769	2.9164	3.1433	3.113	3.058
0.4	0.9578	0.9131	1.0611	2.9582	2.9281	2.7657	3.0124	2.9796	2.9658	3.0197	2.6831	2.7907
0.08	0.4533	0.4926	0.4884	3.101	3.0844	2.972	2.3481	2.3277	2.307	3.0853	3.176	2.9362
0.016	0.3239	0.3432	0.3584	2.8515	2.7654	2.8117	1.1472	1.0159	1.1378	3.008	2.9848	3.0427
0.0032	0.3691	0.3114	0.2901	1.1523	1.3147	1.2059	0.5245	0.5484	0.4953	1.6669	1.5335	1.7741
0.00064	0.4004	0.3373	0.284	0.5839	0.4984	0.6219	0.4192	0.3932	0.3416	0.7574	0.7199	0.7614
0.000128	0.3308	0.3344	0.2931	0.3823	0.4287	0.4196	0.3623	0.3917	0.3145	0.47	0.5232	0.4366

## Sheet: Fig.S2c
SARS-CoV
( ug/mL)	hIgG1			CoV2-0213
100	0.488	0.4867	0.5851	1.3274	1.3173	1.348
20	0.306	0.3039	0.5141	0.5522	0.5483	0.5663
4	0.2736	0.2311	0.2892	0.3223	0.275	0.3602
0.8	0.2525	0.2053	0.2345	0.2325	0.28	0.2808
0.16	0.1961	0.2185	0.2392	0.2435	0.2283	0.2641
0.032	0.1942	0.2109	0.2113	0.1923	0.1871	0.209
0.0064	0.2174	0.2036	0.2035	0.2222	0.1737	0.162
0.00128	0.2205	0.2233	0.2182	0.2027	0.1711	0.1747
MERS-CoV
( ug/mL)	hIgG1			CoV2-0213
100	0.9005	0.8259	1.1919	2.0864	1.9651	2.1176
20	0.5707	0.6068	0.8038	0.993	1.0271	1.0842
4	0.4381	0.4032	0.6073	0.5748	0.6118	0.6563
0.8	0.3091	0.3078	0.3909	0.4269	0.4282	0.5863
0.16	0.2698	0.3165	0.3224	0.3861	0.9227	0.453
0.032	0.284	0.2875	0.3523	0.2955	0.3028	0.3681
0.0064	0.385	0.2794	0.3575	0.2713	0.2811	0.3203
0.00128	0.2955	0.2884	0.3188	0.2455	0.2926	0.2962

## Sheet: Fig.S3a
WA-1
( ug/mL)	CoV2-0213			CoV2-0813
10	0.99109	0.983973	1.02494	1.00668	1.00997	0.983346
2	1.00552	1.00117	1.00532	1.00196	1.01868	1.00472
0.4	1.02996	0.988578	1.01431	1.00951	1.00662	0.997341
0.08	0.965649	0.952541	0.899597	0.913739	0.919091	0.85191
0.016	0.392572	0.398401	0.38262	0.357012	0.309111	0.347173
0.0032	0.142665	0.145886	0.134453	0.134195	0.141608	0.166007
0.00064	0.094455	0.092781	0.093296	0.104245	0.106306	0.116278
0.000128	0.08254	0.085986	0.082411	0.09773	0.122927	0.098162
Delta
( ug/mL)	CoV2-0213			CoV2-0813
10	1.02819	1.00052	0.971295	0.996085	0.996952	1.00696
2	0.977458	0.970406	0.984351	0.972918	0.993262	0.984533
0.4	0.990577	0.962528	0.984192	1.02744	1.05189	1.02702
0.08	0.904781	0.881275	0.872	0.877455	0.869946	0.797587
0.016	0.307068	0.310371	0.313833	0.316904	0.288538	0.321782
0.0032	0.10387	0.110731	0.129631	0.128161	0.131113	0.127808
0.00064	0.100217	0.077156	0.089957	0.102907	0.102618	0.09142
0.000128	0.074742	0.078427	0.079888	0.090136	0.098126	0.08651
Omicron BA.1
( ug/mL)	CoV2-0213			CoV2-0813
10	1.01409	0.983025	1.00288	1.00116	0.985623	1.01322
2	1.03474	1.01571	1.02953	1.00024	1.0067	1.01388
0.4	1.06278	1.06934	1.03939	1.00559	1.02407	1.01375
0.08	0.994041	1.00189	0.976461	1.05106	1.0186	1.00777
0.016	0.517503	0.519317	0.533368	0.885093	0.832818	0.858481
0.0032	0.192225	0.184012	0.17138	0.355638	0.341462	0.370574
0.00064	0.110262	0.11333	0.101687	0.171759	0.156286	0.169956
0.000128	0.092616	0.104061	0.093078	0.10784	0.121668	0.11534
Omicron BA.2
( ug/mL)	CoV2-0213			CoV2-0813
10	1.01591	0.990012	0.99408	1.00622	0.967873	1.0259
2	1.00883	1.00083	1.00483	0.951073	0.958602	0.940932
0.4	0.997453	1.0091	0.976453	0.824705	0.841605	0.799906
0.08	1.0127	1.0218	1.00833	0.462669	0.450654	0.405308
0.016	0.649767	0.644078	0.646162	0.19156	0.195442	0.213112
0.0032	0.221649	0.226907	0.241228	0.094107	0.096182	0.092299
0.00064	0.123127	0.121573	0.133049	0.084569	0.078679	0.109367
0.000128	0.096604	0.105996	0.103945	0.07048	0.077943	0.06218

## Sheet: Fig.S4a
SARS-CoV2-Omicron BA.1-triple mutation strain
( ug/mL)	hIgG1			CoV2-0213
10	113.32	111.332	114.314	111.332	111.332	105.368
2.5	109.344	104.374	93.9364	107.356	94.831	100.398
0.625	115.308	105.368	111.332	106.362	88.2704	75.3479
0.15625	118.29	106.362	99.4036	103.38	88.668	74.3539
0.0390625	116.302	102.386	100.398	111.332	90.3579	77.6342
0.00976562	119.284	112.326	100.398	103.38	103.38	80.0199
0.00244141	114.314	107.356	105.368	106.362	96.6203	80.9145
0.000610352	116.302	108.35	99.4036	107.356	89.165	72.664
0.000152588	108.35	106.362	94.5328	111.332	95.6262	74.9503
3.8147e-05	119.284	106.362	108.35	114.314	103.38	84.6918
9.53674e-06	119.284	103.38	112.326	119.284	104.374	97.6143

[truncated: 3 more sheets: Fig.S4b, Fig.S5a, Fig.S5b]
